# Supplementary material for: The potential of young vegetative quinoa (Chenopodium quinoa) as a new sustainable protein-rich winter leafy crop under Mediterranean climate
Source: PLoS One. 2023 Dec 8;18(12):e0290000. doi: 10.1371/journal.pone.0290000 (PMC10707627; doi:10.1371/journal.pone.0290000)
Supplement: S1 Data — (XLSX) [file pone.0290000.s001.xlsx]

## Sheet: Fig 2
	November 2020		December 2020		January 2021
	Mean	STERR	Mean	STERR	Mean	STERR
Red Head	121.5	23.1283	264	39.5495	302.25	34.6227
Mint Vanilla	140.5	36.0867	179	13.404	202.25	36.9513
Ivory	150.25	25.1674	183.5	16.6007	239.5	10.9886
Oro de Valle	90.25	16.1058	204.25	26.647	163.25	15.7235
Peppermint	192.25	16.5145	210.5	16.0026	223.75	7.71767
	November 2021		December 2021		January 2022
	Mean	STERR	Mean	STERR	Mean	STERR
Red Head	306.25	40.1629	347	24.1212	141.5	19.6065
Mint Vanilla	164.75	9.04042	521.5	22.2879	566.75	35.2098
Ivory	150.25	8.09707	424	45.6162	206.75	20.6776
Oro de Valle	333.25	22.4216	330.5	42.5549	213.25	14.407
Peppermint	252	56.3738	337	44.9129	140.5	14.2916

## Sheet: Fig 3
	November 2020		December 2020		January 2021
	Mean	STERR	Mean	STERR	Mean	STERR
Red Head	637.1	92.4649	992.675	81.939	998.825	110.899
Mint Vanilla	628.275	143.932	1069.38	189.575	809.2	69.6969
Ivory	977.75	284.515	978.025	110.557	949.975	58.5385
Oro de Valle	572.275	90.29	692.775	81.0417	701.225	126.331
Peppermint	1199.65	111.7	1024.25	84.4674	1173.53	93.0714
	November 2021		December 2021		January 2022
	Mean	STERR	Mean	STERR	Mean	STERR
Red Head	1087.97	205.988	1477.62	145.798	617.625	50.1932
Mint Vanilla	1141.38	62.8846	1796.65	375.156	1338.75	278.63
Ivory	1188.3	198.825	1981.9	109.458	1383.97	259.048
Oro de Valle	1434.12	145.022	1823.9	66.4275	882.825	204.62
Peppermint	1249.2	264.527	1706.4	180.986	832.05	176.413

## Sheet: Fig 4
	November 2020		December 2020		January 2021
	Mean	STERR	Mean	STERR	Mean	STERR
Red Head	32.4075	0.854624	28.1735	0.96548	24.91	1.5718
Mint Vanilla	31.6282	3.04178	33.9612	1.0684	29.205	0.363902
Ivory	30.654	1.85362	30.748	2.85085	24.78	1.8699
Oro de Valle	32.1221	0.810477	33.6056	1.68773	28.97	2.77943
Peppermint	30.6149	0.396258	32.4769	2.16443	25.8225	0.716221
	November 2021		December 2021		January 2022
	Mean	STERR	Mean	STERR	Mean	STERR
Red Head	28.2567	0.773527	22.3125	2.26113	17.725	3.1013
Mint Vanilla	27.6233	1.56878	19.3575	1.41103	16.89	1.7398
Ivory	26.165	2.17019	23.715	1.03446	14.405	0.470718
Oro de Valle	25.9075	1.3123	22.9775	1.45109	15.725	1.5701
Peppermint	26.725	2.28176	23.2275	2.25284	19.4075	2.2193

## Sheet: Fig 5
	November 2020		December 2020		January 2021
	Mean	STERR	Mean	STERR	Mean	STERR
Red Head	207.325	32.7714	280.325	27.5813	249.225	30.369
Mint Vanilla	188.45	33.2383	359.125	58.0803	236.05	19.8757
Ivory	301.575	83.9698	291.675	8.48954	233.55	15.9348
Oro de Valle	182.6	26.1625	229.85	20.7961	200.7	39.5774
Peppermint	366.475	31.8241	328.2	16.1613	302.775	23.5499
	November 2021		December 2021		January 2022
	Mean	STERR	Mean	STERR	Mean	STERR
Red Head	305.685	55.3303	329.603	46.21	110.705	22.1487
Mint Vanilla	304.126	5.01529	347.986	82.8639	240.443	69.4172
Ivory	303.103	46.193	471.282	39.0636	203.011	45.2657
Oro de Valle	368.586	33.0743	421.3	39.3597	147.968	49.7099
Peppermint	318.867	45.9972	389.139	32.9845	171.588	49.3763
